# Supplementary material for: From 19th-century mysteries to modern insights: untangling Aplectana membranosa from Brazilian anurans
Source: Parasitology. 2025 Feb 21;152(3):251–74. doi: 10.1017/S0031182025000204 (PMC12186098; doi:10.1017/S0031182025000204)
Supplement: Santos et al. supplementary material 1 — Santos et al. supplementary material [file S0031182025000204sup001.xls]

## Sheet: MatrixOutput
	Aplectana_xishuangbannaensis	Aplectana_dayaoshanensis	A_membranosa_MS	A_membranosa_PA	A_membranosa_PI	Cosmocerca_longicauda	Cosmocercoides_qingtianensis	Cosmocercoides_tonkinensis	Cosmocercoides_pulcher	Cosmocerca_sp1	Cosmocerca_simile	Cosmocerca_ornata	Cosmocerca_sp2	Cosmocerca_daly	Cosmocerca_monicae	Cosmocerca_makhadoensis	Aplectana_chamaeleonis	Falcaustra_sp	Falcaustra_sinensis
Aplectana_xishuangbannaensis
Aplectana_dayaoshanensis	0.0510523
A_membranosa_MS	0.192821	0.182312
A_membranosa_PA	0.182814	0.17325	0.0196127
A_membranosa_PI	0.183182	0.17325	0.0178011	0.00529103
Cosmocerca_longicauda	0.207989	0.19486	0.104615	0.0901806	0.088283
Cosmocercoides_qingtianensis	0.197711	0.180275	0.092326	0.0782405	0.0763321	0.0250623
Cosmocercoides_tonkinensis	0.195484	0.180444	0.0903506	0.0762934	0.0743923	0.0232449	0.00176289
Cosmocercoides_pulcher	0.195484	0.180444	0.0903506	0.0762934	0.0743923	0.0232449	0.00176289	0
Cosmocerca_sp1	0.185575	0.182995	0.121509	0.121509	0.119359	0.111538	0.119586	0.117554	0.117554
Cosmocerca_simile	0.183006	0.177727	0.102717	0.106711	0.100629	0.10125	0.105035	0.103045	0.103045	0.0269728
Cosmocerca_ornata	0.158336	0.146862	0.0927102	0.0904902	0.0886034	0.0830872	0.0828312	0.0808897	0.0808897	0.0512392	0.0344302
Cosmocerca_sp2	0.182444	0.174936	0.106616	0.114864	0.108717	0.102969	0.11104	0.109033	0.109033	0.0531586	0.0456008	0.0437355
Cosmocerca_daly	0.173213	0.165862	0.0942622	0.10029	0.0963156	0.0926563	0.100629	0.0986453	0.0986453	0.0436631	0.0324697	0.0306454	0.0233227
Cosmocerca_monicae	0.177896	0.170449	0.0963156	0.10236	0.0983775	0.0926563	0.100629	0.0986453	0.0986453	0.0436631	0.0362011	0.0343629	0.0306435	0.0106385
Cosmocerca_makhadoensis	0.18008	0.172621	0.100366	0.10436	0.10244	0.0946181	0.102619	0.100629	0.100629	0.0474224	0.0399189	0.0362024	0.0343319	0.0142187	0.00352968
Aplectana_chamaeleonis	0.177727	0.170317	0.0982997	0.102285	0.100366	0.092552	0.100536	0.0985503	0.0985503	0.0455249	0.0380392	0.0343367	0.0324697	0.0124266	0.00176289	0.00176367
Falcaustra_sp	0.305611	0.301765	0.244183	0.238547	0.238933	0.241082	0.233446	0.233667	0.233667	0.240685	0.243749	0.246709	0.240841	0.23797	0.233166	0.233395	0.230777
Falcaustra_sinensis	0.322941	0.313478	0.253446	0.245244	0.245699	0.23566	0.243815	0.244058	0.244058	0.261598	0.264569	0.241412	0.26103	0.247882	0.237825	0.240218	0.237614	0.164913

## Sheet: Caption
Table. Estimates of Evolutionary Divergence between Sequences
The number of base substitutions per site from between sequences are shown. Analyses were conducted using the Kimura 2-parameter model [1]. This analysis involved 19 nucleotide sequences. All ambiguous positions were removed for each sequence pair (pairwise deletion option). There were a total of 585 positions in the final dataset. Evolutionary analyses were conducted in MEGA11 [2]
1. Kimura M. (1980). A simple method for estimating evolutionary rate of base substitutions through comparative studies of nucleotide sequences. Journal of Molecular Evolution 16:111-120.
2. Tamura K., Stecher G., and Kumar S. (2021). MEGA 11: Molecular Evolutionary Genetics Analysis Version 11. Molecular Biology and Evolution https://doi.org/10.1093/molbev/msab120.
Disclaimer: Although utmost care has been taken to ensure the correctness of the caption, the caption text is provided "as is" without any warranty of any kind. Authors advise the user to carefully check the caption prior to its use for any purpose and report any errors or problems to the authors immediately (www.megasoftware.net). In no event shall the authors and their employers be liable for a…
