# Supplementary material for: From 19th-century mysteries to modern insights: untangling Aplectana membranosa from Brazilian anurans
Source: Parasitology. 2025 Feb 21;152(3):251–74. doi: 10.1017/S0031182025000204 (PMC12186098; doi:10.1017/S0031182025000204)
Supplement: Santos et al. supplementary material 2 — Santos et al. supplementary material [file S0031182025000204sup002.xls]

## Sheet: MatrixOutput
	Falcaustra_sp	Falcaustra_sinensis	Aplectana_xishuangbannaensis	Aplectana_dayaoshanensis	A_membranosa_PA	A_membranosa_PI	Cosmocerca_sp	Cosmocerca_simile	Cosmocerca_japonica	Cosmocerca_ornata	Aplectana_chamaeleonis	Cosmocerca_monicae	Cosmocerca_makhadoensis	Cosmocerca_longicauda	Cosmocercoides_qingtianensis	Cosmocercoides_pulcher	Cosmocercoides_tonkinensis	Cosmocercoides_wuyiensis
Falcaustra_sp
Falcaustra_sinensis	0.263503
Aplectana_xishuangbannaensis	0.434808	0.536066
Aplectana_dayaoshanensis	0.403064	0.510551	0.154563
A_membranosa_PA	0.373064	0.449065	0.348419	0.33887
A_membranosa_PI	0.365631	0.465567	0.34376	0.349707	0.0316733
Cosmocerca_sp	0.414765	0.480181	0.426024	0.416969	0.313656	0.318665
Cosmocerca_simile	0.390893	0.449189	0.41852	0.415698	0.301612	0.311199	0.0831874
Cosmocerca_japonica	0.409083	0.460044	0.429964	0.415754	0.317153	0.33091	0.0765204	0.0404001
Cosmocerca_ornata	0.390454	0.426943	0.389075	0.381652	0.267463	0.26766	0.260153	0.220918	0.247311
Aplectana_chamaeleonis	0.420371	0.477224	0.439358	0.452742	0.312897	0.313254	0.223007	0.22321	0.234456	0.299142
Cosmocerca_monicae	0.420422	0.468928	0.428893	0.442124	0.305206	0.300815	0.223781	0.212285	0.231804	0.286552	0.0261932
Cosmocerca_makhadoensis	0.414157	0.477224	0.439358	0.454783	0.308831	0.309221	0.218909	0.211337	0.226572	0.295311	0.0172674	0.0321993
Cosmocerca_longicauda	0.392423	0.412591	0.414722	0.408737	0.305368	0.309349	0.36404	0.385029	0.394461	0.294816	0.335698	0.330321	0.34188
Cosmocercoides_qingtianensis	0.399927	0.424863	0.358047	0.353501	0.305614	0.315424	0.315083	0.327082	0.341751	0.306481	0.322056	0.316309	0.328916	0.0812778
Cosmocercoides_pulcher	0.399927	0.424863	0.358047	0.353501	0.305614	0.315424	0.315083	0.327082	0.341751	0.306481	0.322056	0.316309	0.328916	0.0812778	0
Cosmocercoides_tonkinensis	0.406684	0.431486	0.352671	0.347883	0.31085	0.320772	0.320639	0.332796	0.347565	0.311916	0.32787	0.322056	0.334833	0.0847621	0.00308643	0.00308643
Cosmocercoides_wuyiensis	0.399927	0.424863	0.358047	0.353501	0.305614	0.315424	0.315083	0.327082	0.341751	0.306481	0.322056	0.316309	0.328916	0.0812778	0	0	0.00308643

## Sheet: Caption
Table. Estimates of Evolutionary Divergence between Sequences
The number of base substitutions per site from between sequences are shown. Analyses were conducted using the Kimura 2-parameter model [1]. This analysis involved 18 nucleotide sequences. All ambiguous positions were removed for each sequence pair (pairwise deletion option). There were a total of 455 positions in the final dataset. Evolutionary analyses were conducted in MEGA11 [2]
1. Kimura M. (1980). A simple method for estimating evolutionary rate of base substitutions through comparative studies of nucleotide sequences. Journal of Molecular Evolution 16:111-120.
2. Tamura K., Stecher G., and Kumar S. (2021). MEGA 11: Molecular Evolutionary Genetics Analysis Version 11. Molecular Biology and Evolution https://doi.org/10.1093/molbev/msab120.
Disclaimer: Although utmost care has been taken to ensure the correctness of the caption, the caption text is provided "as is" without any warranty of any kind. Authors advise the user to carefully check the caption prior to its use for any purpose and report any errors or problems to the authors immediately (www.megasoftware.net). In no event shall the authors and their employers be liable for a…
